# Supplementary material for: Development and validation of the CARE-DM model to predict the cardiovascular risk in older persons with type 2 diabetes
Source: Eur J Prev Cardiol. 2025 May 14;33(1):44–52. doi: 10.1093/eurjpc/zwaf296 (PMC12771341; doi:10.1093/eurjpc/zwaf296)
Supplement: zwaf296_Supplementary_Data [file zwaf296_supplementary_data.zip]

Archive with 2 entries (2 files):
- CVD prediction model_Supplement1_EJPC_revision_clean.pdf
- CVD prediction model_Supplement2_EJPC.pdf
